# Supplementary material for: Comparing Native Crystal Structures and AlphaFold2 Predicted Water-Soluble G Protein-Coupled Receptor QTY Variants
Source: Life (Basel). 2021 Nov 24;11(12):1285. doi: 10.3390/life11121285 (PMC8704054; doi:10.3390/life11121285)
Supplement: Supplementary file 1 [file life-11-01285-s001.zip]

Archive with 1 entries (1 files):
- life-1466984-supplementary.pdf
